# Supplementary material for: Process Optimization of Scaled-Up Production and Biosafety Evaluation of the Dimethyl-Dioctadecyl-Ammonium Bromide/Poly(lactic acid) Nano-Vaccine
Source: J Funct Biomater. 2024 May 14;15(5):127. doi: 10.3390/jfb15050127 (PMC11122170; doi:10.3390/jfb15050127)
Supplement: Supplementary file 1 [file jfb-15-00127-s001.zip]

Archive with 1 entries (1 files):
- jfb-2964762-supplementary.pdf
